# Supplementary material for: Genome-Wide Association Study for Ultraviolet-B Resistance in Soybean (Glycine max L.)
Source: Plants (Basel). 2021 Jun 29;10(7):1335. doi: 10.3390/plants10071335 (PMC8308986; doi:10.3390/plants10071335)
Supplement: Supplementary file 1 [file plants-10-01335-s001.zip]

Archive with 2 entries (2 files):
- supplemental figure_210622.pptx
- supplemental table_210622.xlsx
