# Supplementary material for: Genome-Wide Association Study for Ultraviolet-B Resistance in Soybean (Glycine max L.)
Source: Plants (Basel). 2021 Jun 29;10(7):1335. doi: 10.3390/plants10071335 (PMC8308986; doi:10.3390/plants10071335)
Supplement: Supplementary file 1 [file plants-10-01335-s001.zip › supplemental table_210622.xlsx]

## Sheet: Table S1
Table S1. Information of 688 soybean germplasms used in this study. DLC: Damage of Leaf Chlorosis, DLS: Damage of Leaf Shape. Grade 1: the same phenotype with resistant soybean "GCS731" Grade 7: the same phenotype with susceptible soybean “Daepung”
Accession NO.	Region	Variety type	DLC	DLS
GCS0003	South Korea	landrace	3	5
GCS0004	South Korea	variety	5	7
GCS0005	USA	variety	7	7
GCS0010	South Korea	landrace	9	9
GCS0011	South Korea	landrace	5	7
GCS0014	South Korea	landrace	9	9
GCS0015	South Korea	breeding line	9	5
GCS0016	South Korea	landrace	7	7
GCS0018	South Korea	landrace	3	5
GCS0019	USA	variety	3	7
GCS0021	Japan	variety	7	5
GCS0022	South Korea	landrace	7	5
GCS0023	USA	variety	3	7
GCS0024	USA	variety	3	5
GCS0025	China	unknown	5	7
GCS0026	South Korea	landrace	5	7
GCS0027	South Korea	breeding line	7	7
GCS0028	South Korea	landrace	5	5
GCS0029	South Korea	landrace	7	5
GCS0030	South Korea	landrace	7	7
GCS0031	South Korea	breeding line	3	5
GCS0032	South Korea	breeding line	3	5
GCS0033	South Korea	variety	7	7
GCS0035	South Korea	breeding line	7	7
GCS0037	South Korea	breeding line	7	5
GCS0038	South Korea	variety	5	5
GCS0039	South Korea	breeding line	7	5
GCS0040	South Korea	breeding line	7	5
GCS0042	South Korea	breeding line	7	7
GCS0043	South Korea	breeding line	5	7
GCS0044	South Korea	breeding line	5	5
GCS0045	South Korea	breeding line	5	5
GCS0046	South Korea	breeding line	9	9
GCS0048	South Korea	breeding line	7	9
GCS0049	South Korea	breeding line	3	9
GCS0051	South Korea	breeding line	5	5
GCS0055	South Korea	breeding line	7	5
GCS0056	USA	variety	5	7
GCS0057	USA	variety	5	3
GCS0058	South Korea	landrace	3	7
GCS0060	Japan	variety	7	9
GCS0061	South Korea	landrace	5	5
GCS0062	South Korea	landrace	5	5
GCS0063	South Korea	landrace	5	5
GCS0064	South Korea	variety	5	5
GCS0066	South Korea	variety	3	7
GCS0067	South Korea	variety	3	7
GCS0069	South Korea	landrace	5	7
GCS0070	South Korea	landrace	5	1
GCS0071	South Korea	landrace	3	3
GCS0072	South Korea	landrace	5	5
GCS0076	South Korea	landrace	5	5
GCS0077	USA	variety	5	5
GCS0081	South Korea	landrace	3	7
GCS0082	Japan	variety	5	5
GCS0083	South Korea	unknown	3	5
GCS0085	South Korea	landrace	5	5
GCS0086	South Korea	landrace	1	1
GCS0088	South Korea	landrace	7	5
GCS0089	South Korea	landrace	7	7
GCS0090	South Korea	landrace	3	5
GCS0092	South Korea	landrace	3	1
GCS0093	South Korea	landrace	3	5
GCS0095	South Korea	landrace	3	1
GCS0097	South Korea	landrace	5	7
GCS0098	South Korea	landrace	1	1
GCS0099	South Korea	landrace	5	3
GCS0100	South Korea	landrace	3	5
GCS0102	South Korea	landrace	1	1
GCS0103	South Korea	landrace	1	1
GCS0106	South Korea	landrace	5	3
GCS0107	South Korea	landrace	3	3
GCS0108	South Korea	landrace	1	1
GCS0109	South Korea	landrace	5	3
GCS0110	South Korea	landrace	3	3
GCS0111	South Korea	landrace	1	1
GCS0112	South Korea	landrace	1	1
GCS0113	South Korea	landrace	3	5
GCS0116	South Korea	landrace	5	3
GCS0117	South Korea	landrace	5	7
GCS0118	South Korea	landrace	7	7
GCS0119	South Korea	landrace	3	5
GCS0120	South Korea	landrace	3	1
GCS0121	South Korea	landrace	3	5
GCS0122	South Korea	landrace	3	1
GCS0123	South Korea	landrace	5	7
GCS0124	South Korea	landrace	3	5
GCS0125	South Korea	landrace	5	5
GCS0126	South Korea	landrace	3	5
GCS0127	South Korea	landrace	3	3
GCS0129	South Korea	landrace	5	5
GCS0130	South Korea	landrace	7	7
GCS0131	South Korea	landrace	7	7
GCS0134	South Korea	landrace	7	7
GCS0135	South Korea	landrace	7	5
GCS0136	South Korea	landrace	3	5
GCS0137	South Korea	landrace	7	7
GCS0139	South Korea	landrace	7	7
GCS0140	South Korea	landrace	7	9
GCS0141	South Korea	landrace	9	9
GCS0142	South Korea	landrace	1	1
GCS0143	South Korea	landrace	3	3
GCS0144	South Korea	landrace	3	1
GCS0148	South Korea	landrace	9	9
GCS0149	South Korea	landrace	1	3
GCS0150	South Korea	landrace	9	9
GCS0151	South Korea	landrace	1	3
GCS0153	South Korea	landrace	1	3
GCS0154	South Korea	landrace	1	1
GCS0155	South Korea	landrace	3	5
GCS0162	South Korea	landrace	1	1
GCS0164	South Korea	landrace	1	1
GCS0168	South Korea	landrace	3	3
GCS0170	South Korea	landrace	1	1
GCS0173	South Korea	landrace	3	5
GCS0179	South Korea	landrace	3	5
GCS0182	South Korea	landrace	3	1
GCS0189	South Korea	landrace	5	7
GCS0194	South Korea	landrace	1	3
GCS0196	South Korea	landrace	1	1
GCS0197	South Korea	landrace	1	5
GCS0198	South Korea	landrace	9	7
GCS0201	South Korea	landrace	1	3
GCS0203	South Korea	landrace	1	3
GCS0204	South Korea	landrace	5	5
GCS0205	South Korea	landrace	3	5
GCS0208	South Korea	landrace	1	1
GCS0212	South Korea	landrace	7	5
GCS0214	South Korea	landrace	5	3
GCS0216	South Korea	landrace	3	5
GCS0220	South Korea	landrace	5	3
GCS0225	USA	variety	9	7
GCS0227	China	unknown	7	5
GCS0234	South Korea	landrace	5	5
GCS0247	China	unknown	1	1
GCS0253	South Korea	landrace	7	7
GCS0261	South Korea	breeding line	7	7
GCS0266	South Korea	breeding line	5	7
GCS0275	South Korea	variety	3	5
GCS0276	South Korea	landrace	3	1
GCS0279	South Korea	landrace	5	5
GCS0282	South Korea	landrace	3	1
GCS0285	South Korea	landrace	5	7
GCS0289	South Korea	landrace	1	3
GCS0290	South Korea	landrace	1	1
GCS0291	South Korea	landrace	1	1
GCS0297	South Korea	landrace	1	1
GCS0298	South Korea	landrace	1	1
GCS0302	South Korea	landrace	3	5
GCS0303	South Korea	landrace	1	1
GCS0311	South Korea	landrace	5	5
GCS0314	South Korea	landrace	5	3
GCS0315	South Korea	landrace	3	3
GCS0316	South Korea	landrace	7	7
GCS0318	South Korea	landrace	5	5
GCS0328	South Korea	landrace	1	3
GCS0332	South Korea	landrace	5	5
GCS0337	South Korea	landrace	5	7
GCS0342	South Korea	landrace	3	3
GCS0345	South Korea	landrace	1	3
GCS0346	South Korea	landrace	5	5
GCS0350	South Korea	landrace	7	9
GCS0351	South Korea	landrace	9	9
GCS0353	South Korea	landrace	5	7
GCS0357	South Korea	landrace	1	1
GCS0361	South Korea	landrace	7	7
GCS0364	South Korea	landrace	5	3
GCS0366	South Korea	landrace	7	7
GCS0367	South Korea	landrace	7	7
GCS0379	South Korea	landrace	3	5
GCS0381	South Korea	landrace	3	3
GCS0386	South Korea	landrace	7	7
GCS0389	South Korea	landrace	3	3
GCS0393	South Korea	landrace	5	7
GCS0398	South Korea	landrace	5	5
GCS0403	South Korea	landrace	3	5
GCS0408	South Korea	landrace	5	5
GCS0411	South Korea	landrace	3	1
GCS0412	South Korea	landrace	5	3
GCS0432	South Korea	landrace	5	5
GCS0444	South Korea	breeding line	5	7
GCS0447	South Korea	landrace	1	5
GCS0451	South Korea	landrace	5	5
GCS0453	South Korea	landrace	7	7
GCS0464	South Korea	landrace	3	3
GCS0470	South Korea	landrace	5	7
GCS0477	South Korea	landrace	1	1
GCS0478	South Korea	landrace	1	1
GCS0479	South Korea	landrace	9	9
GCS0486	South Korea	breeding line	7	9
GCS0490	South Korea	breeding line	1	1
GCS0491	South Korea	breeding line	1	1
GCS0494	South Korea	landrace	5	5
GCS0496	South Korea	landrace	9	7
GCS0498	South Korea	landrace	5	3
GCS0500	South Korea	landrace	7	3
GCS0506	South Korea	landrace	5	5
GCS0507	South Korea	landrace	1	1
GCS0508	South Korea	landrace	5	5
GCS0511	South Korea	landrace	1	1
GCS0514	South Korea	landrace	7	7
GCS0517	South Korea	landrace	3	5
GCS0522	South Korea	landrace	7	5
GCS0525	South Korea	landrace	9	9
GCS0529	South Korea	landrace	1	1
GCS0531	South Korea	landrace	5	5
GCS0535	South Korea	breeding line	3	7
GCS0536	South Korea	landrace	1	3
GCS0540	South Korea	breeding line	5	3
GCS0542	South Korea	landrace	3	5
GCS0546	South Korea	landrace	1	1
GCS0547	South Korea	landrace	7	9
GCS0550	South Korea	landrace	1	1
GCS0551	South Korea	landrace	3	1
GCS0552	South Korea	landrace	1	7
GCS0553	South Korea	landrace	1	1
GCS0555	South Korea	landrace	7	9
GCS0559	South Korea	landrace	5	3
GCS0560	South Korea	landrace	3	1
GCS0567	South Korea	landrace	1	3
GCS0574	South Korea	landrace	5	3
GCS0579	South Korea	landrace	1	3
GCS0581	South Korea	landrace	5	3
GCS0582	South Korea	landrace	3	1
GCS0585	South Korea	landrace	3	7
GCS0589	South Korea	landrace	5	5
GCS0590	South Korea	landrace	5	3
GCS0596	South Korea	landrace	1	1
GCS0599	South Korea	landrace	5	5
GCS0604	South Korea	landrace	3	5
GCS0605	South Korea	landrace	9	9
GCS0613	China	unknown	9	5
GCS0624	South Korea	landrace	3	5
GCS0628	South Korea	landrace	1	3
GCS0640	South Korea	landrace	3	5
GCS0653	South Korea	landrace	7	9
GCS0663	South Korea	landrace	3	5
GCS0668	South Korea	landrace	7	9
GCS0670	South Korea	landrace	3	5
GCS0672	South Korea	landrace	7	7
GCS0674	South Korea	landrace	7	9
GCS0675	South Korea	landrace	5	5
GCS0691	South Korea	landrace	3	5
GCS0692	South Korea	landrace	7	7
GCS0706	South Korea	landrace	5	3
GCS0727	South Korea	landrace	5	5
GCS0731	South Korea	landrace	1	1
GCS0741	South Korea	landrace	5	7
GCS0743	South Korea	landrace	5	5
GCS0745	South Korea	landrace	7	7
GCS0751	South Korea	landrace	5	5
GCS0777	South Korea	landrace	5	5
GCS0778	South Korea	landrace	5	5
GCS0780	South Korea	landrace	5	5
GCS0781	South Korea	landrace	5	3
GCS0802	South Korea	landrace	5	5
GCS0803	South Korea	landrace	3	3
GCS0811	South Korea	landrace	3	3
GCS0812	South Korea	landrace	5	7
GCS0821	South Korea	landrace	5	7
GCS0830	South Korea	landrace	5	5
GCS0838	South Korea	landrace	5	5
GCS0842	South Korea	landrace	3	5
GCS0845	South Korea	landrace	7	7
GCS0850	South Korea	landrace	5	5
GCS0854	South Korea	landrace	9	7
GCS0858	South Korea	landrace	3	7
GCS0860	South Korea	landrace	5	7
GCS0861	South Korea	landrace	5	5
GCS0868	South Korea	landrace	7	9
GCS0874	South Korea	landrace	1	3
GCS0878	South Korea	landrace	5	5
GCS0883	South Korea	landrace	7	7
GCS0891	South Korea	landrace	7	9
GCS0894	South Korea	landrace	5	5
GCS0898	South Korea	landrace	9	9
GCS0903	South Korea	landrace	1	5
GCS0908	South Korea	landrace	7	7
GCS0909	South Korea	landrace	3	5
GCS0910	South Korea	landrace	5	5
GCS0911	South Korea	landrace	7	9
GCS0916	South Korea	landrace	3	7
GCS0922	South Korea	landrace	5	7
GCS0927	South Korea	landrace	3	5
GCS0928	South Korea	landrace	5	7
GCS0949	South Korea	landrace	3	7
GCS0953	South Korea	landrace	3	5
GCS0954	South Korea	landrace	7	9
GCS0966	South Korea	landrace	3	3
GCS0969	South Korea	landrace	7	7
GCS0975	South Korea	landrace	3	3
GCS0976	South Korea	landrace	5	5
GCS0979	South Korea	landrace	5	5
GCS0981	South Korea	landrace	5	7
GCS0982	South Korea	landrace	7	7
GCS0989	South Korea	landrace	3	5
GCS0992	South Korea	landrace	3	7
GCS0993	South Korea	landrace	5	3
GCS1006	South Korea	landrace	1	1
GCS1008	South Korea	landrace	9	7
GCS1014	South Korea	landrace	7	7
GCS1020	South Korea	landrace	7	7
GCS1030	South Korea	landrace	3	7
GCS1040	South Korea	landrace	5	7
GCS1042	South Korea	landrace	7	9
GCS1055	South Korea	landrace	3	9
GCS1060	South Korea	landrace	3	3
GCS1069	South Korea	landrace	7	5
GCS1070	South Korea	landrace	7	9
GCS1075	South Korea	landrace	3	5
GCS1077	South Korea	landrace	3	3
GCS1083	South Korea	landrace	7	5
GCS1087	South Korea	landrace	3	3
GCS1095	South Korea	landrace	9	5
GCS1097	South Korea	landrace	3	5
GCS1098	South Korea	landrace	7	5
GCS1099	South Korea	landrace	9	7
GCS1104	South Korea	landrace	1	1
GCS1107	South Korea	landrace	9	9
GCS1111	South Korea	landrace	7	5
GCS1115	South Korea	landrace	5	7
GCS1116	South Korea	landrace	7	9
GCS1119	South Korea	landrace	5	7
GCS1120	South Korea	landrace	5	5
GCS1129	South Korea	landrace	7	9
GCS1137	South Korea	landrace	5	7
GCS1144	South Korea	landrace	7	7
GCS1146	South Korea	landrace	3	5
GCS1161	South Korea	landrace	7	7
GCS1162	South Korea	landrace	5	5
GCS1164	South Korea	landrace	3	7
GCS1166	South Korea	landrace	5	5
GCS1170	South Korea	landrace	5	5
GCS1171	South Korea	landrace	5	7
GCS1172	South Korea	landrace	5	7
GCS1175	South Korea	landrace	3	3
GCS1179	South Korea	landrace	5	7
GCS1180	South Korea	landrace	3	7
GCS1182	South Korea	landrace	3	3
GCS1183	South Korea	landrace	3	3
GCS1184	South Korea	landrace	3	5
GCS1186	South Korea	landrace	3	7
GCS1189	South Korea	landrace	3	1
GCS1192	South Korea	landrace	3	3
GCS1197	South Korea	landrace	5	5
GCS1200	South Korea	landrace	3	5
GCS1201	South Korea	landrace	5	7
GCS1202	South Korea	landrace	5	3
GCS1203	South Korea	landrace	5	3
GCS1204	South Korea	landrace	5	3
GCS1205	South Korea	landrace	5	7
GCS1206	South Korea	landrace	3	5
GCS1208	South Korea	landrace	7	7
GCS1209	South Korea	landrace	5	7
GCS1210	South Korea	landrace	3	5
GCS1212	South Korea	landrace	7	7
GCS1213	South Korea	landrace	5	5
GCS1215	South Korea	landrace	7	7
GCS1216	South Korea	landrace	7	5
GCS1217	South Korea	landrace	1	3
GCS1218	South Korea	landrace	3	3
GCS1221	South Korea	landrace	5	7
GCS1226	South Korea	landrace	3	7
GCS1233	South Korea	landrace	7	5
GCS1236	South Korea	landrace	5	5
GCS1237	South Korea	landrace	3	3
GCS1238	South Korea	landrace	7	7
GCS1243	Japan	variety	5	5
GCS1244	North Korea	unknown	1	3
GCS1247	South Korea	landrace	3	3
GCS1253	South Korea	landrace	5	7
GCS1256	South Korea	landrace	3	5
GCS1257	South Korea	landrace	5	5
GCS1258	South Korea	landrace	3	5
GCS1259	South Korea	landrace	3	3
GCS1260	South Korea	landrace	5	7
GCS1266	South Korea	breeding line	5	5
GCS1267	USA	variety	3	3
GCS1269	South Korea	landrace	3	3
GCS1270	South Korea	landrace	3	7
GCS1271	South Korea	landrace	5	5
GCS1277	South Korea	landrace	5	7
GCS1280	South Korea	landrace	5	5
GCS1284	South Korea	landrace	3	1
GCS1285	South Korea	landrace	3	3
GCS1288	South Korea	landrace	3	5
GCS1289	South Korea	landrace	3	3
GCS1293	USA	variety	5	7
GCS1295	South Korea	landrace	5	7
GCS1297	South Korea	landrace	3	5
GCS1298	South Korea	landrace	5	5
GCS1303	South Korea	landrace	3	5
GCS1305	South Korea	landrace	5	7
GCS1313	South Korea	landrace	3	5
GCS1315	South Korea	landrace	3	3
GCS1320	South Korea	landrace	3	5
GCS1322	South Korea	landrace	5	5
GCS1328	South Korea	landrace	1	5
GCS1331	South Korea	landrace	7	7
GCS1332	South Korea	landrace	3	3
GCS1333	South Korea	landrace	3	7
GCS1340	South Korea	landrace	5	5
GCS1344	South Korea	landrace	7	7
GCS1345	South Korea	landrace	3	3
GCS1348	South Korea	landrace	5	5
GCS1349	South Korea	landrace	7	7
GCS1350	South Korea	landrace	3	3
GCS1352	South Korea	landrace	3	5
GCS1356	South Korea	landrace	3	5
GCS1357	South Korea	landrace	3	5
GCS1364	South Korea	landrace	5	7
GCS1365	South Korea	landrace	3	5
GCS1366	South Korea	landrace	5	5
GCS1369	South Korea	landrace	7	5
GCS1370	South Korea	landrace	3	3
GCS1373	South Korea	landrace	5	5
GCS1374	South Korea	landrace	5	5
GCS1375	South Korea	landrace	5	5
GCS1379	South Korea	landrace	5	5
GCS1380	South Korea	landrace	7	7
GCS1390	South Korea	landrace	7	5
GCS1391	South Korea	landrace	3	5
GCS1394	South Korea	landrace	9	7
GCS1395	South Korea	landrace	5	5
GCS1400	South Korea	landrace	9	9
GCS1401	South Korea	landrace	9	9
GCS1403	South Korea	landrace	7	5
GCS1407	South Korea	landrace	7	7
GCS1416	South Korea	landrace	7	7
GCS1422	South Korea	landrace	5	7
GCS1425	South Korea	landrace	7	7
GCS1426	South Korea	landrace	5	7
GCS1431	South Korea	landrace	7	7
GCS1434	South Korea	landrace	7	9
GCS1435	South Korea	landrace	5	5
GCS1436	South Korea	landrace	5	7
GCS1437	South Korea	landrace	5	5
GCS1439	South Korea	landrace	3	3
GCS1440	South Korea	landrace	3	5
GCS1443	South Korea	landrace	3	3
GCS1448	South Korea	landrace	3	3
GCS1449	South Korea	landrace	1	3
GCS1450	South Korea	landrace	1	5
GCS1452	South Korea	landrace	3	5
GCS1453	South Korea	landrace	3	7
GCS1461	South Korea	landrace	1	1
GCS1466	South Korea	landrace	5	5
GCS1472	South Korea	landrace	5	7
GCS1475	South Korea	landrace	5	5
GCS1490	South Korea	landrace	3	5
GCS1491	South Korea	landrace	3	3
GCS1493	South Korea	landrace	3	5
GCS1496	South Korea	landrace	3	3
GCS1497	South Korea	landrace	3	5
GCS1501	South Korea	landrace	5	3
GCS1502	South Korea	landrace	3	7
GCS1504	South Korea	landrace	1	5
GCS1505	South Korea	landrace	5	9
GCS1507	South Korea	landrace	3	3
GCS1508	South Korea	landrace	1	5
GCS1509	South Korea	landrace	3	5
GCS1514	South Korea	landrace	3	3
GCS1515	South Korea	landrace	3	3
GCS1517	South Korea	landrace	3	3
GCS1518	South Korea	landrace	5	7
GCS1519	South Korea	landrace	7	9
GCS1520	South Korea	landrace	7	7
GCS1522	South Korea	landrace	1	7
GCS1526	South Korea	landrace	3	3
GCS1528	South Korea	landrace	7	7
GCS1531	South Korea	landrace	5	5
GCS1536	South Korea	landrace	3	5
GCS1543	South Korea	landrace	3	3
GCS1544	South Korea	landrace	3	5
GCS1545	South Korea	landrace	3	5
GCS1547	South Korea	landrace	5	5
GCS1549	South Korea	landrace	5	9
GCS1550	South Korea	landrace	5	7
GCS1551	South Korea	landrace	5	7
GCS1552	South Korea	landrace	9	9
GCS1554	South Korea	landrace	3	5
GCS1555	South Korea	landrace	5	5
GCS1566	South Korea	landrace	5	7
GCS1572	South Korea	landrace	7	7
GCS1576	South Korea	landrace	3	3
GCS1581	South Korea	breeding line	3	5
GCS1584	South Korea	breeding line	5	5
GCS1586	South Korea	variety	5	5
GCS1589	South Korea	breeding line	3	3
GCS1591	South Korea	landrace	7	5
GCS1598	South Korea	landrace	5	5
GCS1599	South Korea	landrace	7	7
GCS1604	South Korea	landrace	3	5
GCS1605	South Korea	landrace	7	9
GCS1606	South Korea	landrace	7	7
GCS1610	South Korea	landrace	3	5
GCS1611	South Korea	landrace	3	3
GCS1612	South Korea	landrace	5	7
GCS1613	Japan	variety	3	3
GCS1615	South Korea	landrace	5	5
GCS1626	South Korea	landrace	3	3
GCS1630	South Korea	landrace	7	7
GCS1631	South Korea	landrace	7	7
GCS1636	South Korea	landrace	5	5
GCS1639	South Korea	landrace	5	7
GCS1641	South Korea	landrace	5	5
GCS1644	South Korea	landrace	3	1
GCS1647	South Korea	landrace	5	7
GCS1648	South Korea	landrace	3	3
GCS1652	South Korea	landrace	5	7
GCS1653	South Korea	landrace	5	7
GCS1660	South Korea	landrace	3	1
GCS1661	South Korea	landrace	5	5
GCS1665	South Korea	landrace	5	7
GCS1666	South Korea	landrace	5	7
GCS1670	South Korea	landrace	3	3
GCS1698	South Korea	landrace	7	7
GCS1699	South Korea	landrace	3	5
GCS1701	South Korea	landrace	5	5
GCS1702	South Korea	landrace	5	7
GCS1703	South Korea	landrace	7	5
GCS1704	South Korea	landrace	5	5
GCS1708	South Korea	landrace	3	3
GCS1709	South Korea	landrace	5	5
GCS1710	South Korea	landrace	5	5
GCS1711	South Korea	landrace	3	5
GCS1717	South Korea	landrace	5	1
GCS1719	South Korea	landrace	5	3
GCS1720	South Korea	landrace	5	3
GCS1727	South Korea	landrace	5	7
GCS1737	South Korea	landrace	3	3
GCS1738	South Korea	landrace	3	3
GCS1746	South Korea	landrace	5	5
GCS1747	South Korea	landrace	3	5
GCS1753	South Korea	landrace	3	5
GCS1756	South Korea	landrace	3	3
GCS1761	South Korea	landrace	3	3
GCS1766	South Korea	landrace	1	3
GCS1781	South Korea	landrace	3	5
GCS1782	South Korea	landrace	3	3
GCS1787	South Korea	landrace	5	7
GCS1791	South Korea	landrace	1	3
GCS1803	South Korea	breeding line	3	3
GCS1805	South Korea	landrace	7	5
GCS1808	South Korea	landrace	3	5
GCS1809	South Korea	landrace	7	7
GCS1810	South Korea	landrace	5	7
GCS1811	South Korea	landrace	5	5
GCS1812	South Korea	landrace	3	3
GCS1813	South Korea	landrace	5	5
GCS1814	South Korea	landrace	5	5
GCS1817	South Korea	landrace	5	7
GCS1819	South Korea	landrace	3	3
GCS1820	South Korea	landrace	5	7
GCS1822	South Korea	landrace	7	7
GCS1826	South Korea	landrace	5	7
GCS1829	South Korea	landrace	7	7
GCS1833	South Korea	landrace	3	7
GCS1834	South Korea	landrace	3	3
GCS1838	South Korea	landrace	3	5
GCS1839	South Korea	landrace	3	7
GCS1840	South Korea	landrace	1	3
GCS1841	South Korea	landrace	3	3
GCS1844	South Korea	landrace	3	5
GCS1849	South Korea	landrace	3	7
GCS1850	South Korea	landrace	5	5
GCS1851	South Korea	landrace	3	3
GCS1852	South Korea	landrace	5	5
GCS1854	South Korea	landrace	5	5
GCS1855	South Korea	landrace	3	5
GCS1856	South Korea	landrace	3	5
GCS1857	South Korea	landrace	5	5
GCS1860	South Korea	landrace	3	5
GCS1861	South Korea	landrace	5	7
GCS1862	South Korea	landrace	7	7
GCS1868	South Korea	landrace	5	5
GCS1869	South Korea	landrace	5	5
GCS1877	South Korea	landrace	3	5
GCS1879	South Korea	landrace	3	3
GCS1881	South Korea	landrace	3	3
GCS1884	South Korea	landrace	5	7
GCS1893	South Korea	landrace	3	5
GCS1895	South Korea	landrace	3	5
GCS1901	South Korea	landrace	3	5
GCS1904	South Korea	landrace	1	5
GCS1909	South Korea	landrace	5	7
GCS1914	South Korea	landrace	7	7
GCS1915	South Korea	landrace	3	5
GCS1919	South Korea	landrace	5	5
GCS1921	South Korea	landrace	5	5
GCS1926	South Korea	landrace	5	5
GCS1935	South Korea	landrace	5	7
GCS1936	South Korea	landrace	3	7
GCS1938	South Korea	landrace	3	5
GCS1945	South Korea	landrace	3	3
GCS1946	South Korea	breeding line	3	3
GCS1947	Japan	variety	3	5
GCS1948	Japan	variety	3	3
GCS1949	USA	variety	3	5
GCS1951	South Korea	landrace	3	5
GCS1953	South Korea	landrace	3	5
GCS1957	South Korea	landrace	5	5
GCS1958	South Korea	landrace	3	3
GCS1962	South Korea	landrace	3	3
GCS1963	South Korea	landrace	3	5
GCS1973	South Korea	landrace	3	5
GCS1974	South Korea	landrace	3	7
GCS1976	South Korea	landrace	3	3
GCS1978	South Korea	landrace	3	5
GCS1983	South Korea	landrace	3	5
GCS1985	South Korea	landrace	3	5
GCS1986	South Korea	landrace	3	5
GCS1987	South Korea	landrace	7	7
GCS1989	South Korea	landrace	1	3
GCS1991	South Korea	landrace	1	3
GCS1994	South Korea	landrace	5	7
GCS1999	South Korea	landrace	1	3
GCS2001	South Korea	landrace	1	3
GCS2004	South Korea	landrace	3	7
GCS2005	South Korea	landrace	3	5
GCS2016	South Korea	landrace	3	9
GCS2017	South Korea	landrace	3	3
GCS2024	South Korea	landrace	5	7
GCS2026	South Korea	landrace	5	7
GCS2031	South Korea	landrace	3	3
GCS2032	South Korea	landrace	3	7
GCS2033	South Korea	landrace	5	5
GCS2034	South Korea	landrace	5	5
GCS2039	South Korea	landrace	3	5
GCS2041	South Korea	landrace	3	7
GCS2042	South Korea	landrace	3	3
GCS2053	South Korea	landrace	3	5
GCS2055	South Korea	landrace	3	3
GCS2061	South Korea	landrace	7	7
GCS2062	South Korea	landrace	5	7
GCS2065	South Korea	landrace	3	3
GCS2066	South Korea	landrace	3	3
GCS2067	South Korea	landrace	5	7
GCS2068	South Korea	landrace	5	3
GCS2071	South Korea	landrace	3	3
GCS2077	South Korea	landrace	3	3
GCS2079	South Korea	landrace	7	7
GCS2081	South Korea	landrace	5	3
GCS2082	South Korea	landrace	5	3
GCS2083	South Korea	landrace	3	3
GCS2087	South Korea	landrace	7	7
GCS2096	South Korea	landrace	5	7
GCS2098	South Korea	landrace	3	7
GCS2106	South Korea	landrace	9	9
GCS2107	South Korea	landrace	3	5
GCS2108	South Korea	landrace	5	5
GCS2110	South Korea	landrace	3	7
GCS2112	South Korea	landrace	1	3
GCS2114	South Korea	landrace	3	3
GCS2115	South Korea	landrace	3	3
GCS2116	South Korea	landrace	5	3
GCS2118	South Korea	landrace	3	5
GCS2124	South Korea	landrace	5	5
GCS2129	South Korea	landrace	3	5
GCS2132	South Korea	landrace	7	7
GCS2137	South Korea	landrace	9	7
GCS2144	South Korea	landrace	3	5
GCS2146	South Korea	landrace	5	3
GCS2160	South Korea	landrace	3	5
GCS2162	South Korea	landrace	3	1
GCS2171	South Korea	landrace	5	5
GCS2181	South Korea	breeding line	3	3
GCS2183	South Korea	breeding line	1	3
GCS2188	South Korea	landrace	3	5
GCS2190	South Korea	landrace	3	3
GCS2193	South Korea	landrace	5	5
GCS2201	South Korea	landrace	3	3
GCS2212	South Korea	landrace	9	7
GCS2219	Japan	variety	7	5
GCS2239	South Korea	landrace	3	3
GCS2260	South Korea	landrace	3	5
GCS2267	South Korea	landrace	3	3
GCS2292	South Korea	landrace	5	3
GCS2293	USA	variety	3	3
GCS2294	South Korea	landrace	3	7
GCS2296	South Korea	landrace	3	1
GCS2298	South Korea	landrace	3	3
GCS2305	South Korea	landrace	3	3
GCS2308	South Korea	landrace	7	7
GCS2312	South Korea	landrace	5	3
GCS2317	Japan	variety	7	7
GCS2323	South Korea	landrace	9	9
GCS2334	South Korea	landrace	3	3
